# Supplementary material for: Complete plastomes of six species of Wikstroemia (Thymelaeaceae) reveal paraphyly with the monotypic genus Stellera
Source: Sci Rep. 2021 Jun 30;11:13608. doi: 10.1038/s41598-021-93057-3 (PMC8245458; doi:10.1038/s41598-021-93057-3)
Supplement: Supplementary file 2 — Supplementary Information 2. [file 41598_2021_93057_MOESM2_ESM.zip]

Archive with 8 entries (8 files):
- Data S1.zip
- Data S2.zip
- Figure S1.tif
- Figure S2.tif
- Table S1.docx
- Table S2.docx
- Table S3.docx
- Table S4.docx
